# Supplementary material for: Multicentric Carpotarsal Osteolysis Syndrome Associated Nephropathy: Novel Variants of MAFB Gene and Literature Review
Source: J Clin Med. 2022 Jul 29;11(15):4423. doi: 10.3390/jcm11154423 (PMC9369440; doi:10.3390/jcm11154423)
Supplement: Supplementary file 1 [file jcm-11-04423-s001.zip]

Archive with 1 entries (1 files):
- jcm-1819398-supplementary.pdf
